# Supplementary material for: Co-immobilization of whole cells and enzymes by covalent organic framework for biocatalysis process intensification
Source: Nat Commun. 2024 Jun 29;15:5510. doi: 10.1038/s41467-024-49831-8 (PMC11217415; doi:10.1038/s41467-024-49831-8)
Supplement: Supplementary file 4 — Source Data [file 41467_2024_49831_MOESM4_ESM.xlsx]

## Sheet: Fig. 3c
Fig. 3C
	REP. 1	REP. 2	REP. 3		REP. 1	REP. 2	REP. 3
加入30mg INU		Absorbance of ΔOD595			total protein （mg）
	0.3837	0.3864	0.3728		28.7014	28.8995	27.9017		REP. 1	REP. 2	REP. 3
									protein loaded into materials (mg)			mean	sd
	REP. 1	REP. 2	REP. 3		REP. 1	REP. 2	REP. 3		1.74615	1.65811	1.58474	1.663	0.0808154
INU@NKCOF-141		Absorbance of ΔOD595			protein in supernatant (mg)
	0.3599	0.3638	0.3512		26.9552	27.2414	26.3169
	REP. 1	REP. 2	REP. 3		REP. 1	REP. 2	REP. 3
加入30 mg INU-NH2		Absorbance of ΔOD595			total protein （mg）
	0.3241	0.3526	0.3511		24.3287	26.4197	26.3096		REP. 1	REP. 2	REP. 3
									protein loaded into materials (mg)			mean	sd
									22.9274	25.4952	25.1284	24.517	1.38883
	REP. 1	REP. 2	REP. 3		REP. 1	REP. 2	REP. 3
INU-NH2@NKCOF-141		Absorbance of ΔOD595			protein in supernatant (mg)
	0.0116	0.0051	0.0086		1.40132	0.924431	1.18122
	REP. 1	REP. 2	REP. 3	mean	sd
the weight of NKCOF-141 (mg)	11.7	10.2	10.3	10.7333	0.83865

## Sheet: Fig. 4e
	Fig. 4e
		REP. 1	REP. 2	REP. 3		REP. 1	REP. 2	REP. 3		REP. 1	REP. 2	REP. 3
		Peak area of D-allulose				Conc. Of D-allulose (g/L)				D-allulose productivity (µmol/mL/min)			mean	sd
	NU-NH2&E-NH2	239478	249982	255760		0.768602	0.804599	0.8244		0.427001	0.446999	0.458	0.444	0.0157157
	INU-NH2&E-NH2@NKCOF-141	200085	209014	215316		0.633602	0.664202	0.685798		0.352001	0.369001	0.380999	0.367334	0.0145708
	INU-NH2&E-NH2@calcium alginate	48290	59845	58795		0.1134	0.152999	0.1494		0.0629998	0.0849992	0.0830002	0.0769997	0.0121654
	INU-NH2&E-NH2@polyvinyl alcohol	41987	48290	51151		0.0917992	0.1134	0.123204		0.0509995	0.0629998	0.0684468	0.0608154	0.00892639
	INU-NH2&E-NH2@ZIF-8	53543	59845	63522		0.131402	0.152999	0.1656		0.0730009	0.0849992	0.0919998	0.0833333	0.0096084

## Sheet: Fig. 4f
	Fig. 4f
		Free INU-NH2&E-NH2
			REP. 1	REP. 2	REP. 3		REP. 1	REP. 2	REP. 3
			Peak area of D-allulose				Conc. Of D-allulose (g/L)			mean	sd
		Untreat	253027	240661	252795		0.815034	0.772656	0.814239	0.800643	0.0242409	1
		Heat	78421	61786	66165		0.216659	0.15965	0.174657	0.183655	0.0295501	0.229385
		Methanol	59362	62492	69667		0.151343	0.16207	0.186659	0.166691	0.0181054	0.208196
		Ethanol	78412	65598	70450		0.216628	0.172714	0.189342	0.192895	0.0221713	0.240925
		Chymotrypsin	111686	97179	96720		0.330658	0.280942	0.279369	0.29699	0.029168	0.370939
		INU-NH2&E-NH2@NKCOF-141
			REP. 1	REP. 2	REP. 3		REP. 1	REP. 2	REP. 3
			Peak area of D-allulose				Conc. Of D-allulose (g/L)			mean	sd
		Untreat	213716	206713	214399		0.680315	0.656316	0.682656	0.673096	0.0145787	1
		Heat	174345	180451	186578		0.545391	0.566316	0.587313	0.56634	0.0209613	0.841396
		Methanol	180551	167611	174315		0.566659	0.522313	0.545288	0.544753	0.0221776	0.809325
		Ethanol	175598	170846	183769		0.549685	0.5334	0.577687	0.55359	0.0224004	0.822454
		Chymotrypsin	182307	176465	187646		0.572676	0.552656	0.590973	0.572102	0.0191651	0.849956

## Sheet: Fig. 4g
	Fig. 4g
		REP. 1	REP. 2	REP. 3		REP. 1	REP. 2	REP. 3
	cycle	Peak area of D-allulose				Conc. Of D-allulose (g/L)			mean	sd
	1	346393	335334	356606		1.135	1.0971	1.17	1.13403	0.0364592	1
	2	358240	340966	348027		1.1756	1.1164	1.1406	1.1442	0.0297628	1.01
	3	327368	341549	339157		1.0698	1.1184	1.1102	1.09947	0.0260168	0.97
	4	327105	334692	313770		1.0689	1.0949	1.0232	1.06233	0.0362981	0.94
	5	304753	312865	324975		0.9923	1.0201	1.0616	1.02467	0.0348754	0.9
	6	313198	295737	316396		1.02124	0.961402	1.0322	1.00495	0.0381078	0.89
	7	305629	295386	286165		0.995302	0.960199	0.928598	0.961366	0.0333669	0.85
	8	298013	296233	277937		0.969202	0.963101	0.900401	0.944235	0.0380834	0.83
	9	285874	299238	277499		0.927601	0.9734	0.8989	0.9333	0.0375754	0.82
	10	286662	287070	266265		0.930302	0.9317	0.860401	0.907467	0.0407668	0.8

## Sheet: Supplementary Fig. 7b
	Supplementary Fig. 7b
		REP. 1	REP. 2	REP. 3		REP. 1	REP. 2	REP. 3
	Acetic acid (mM)	Peak area of D-allulose				Conc. Of D-allulose (g/L)			mean	sd
	0 mM	858362	825914	843721		2.88952	2.77832	2.83935	2.83573	0.0556879	1
	8.75 mM	804775	828312	841998		2.70588	2.78654	2.83344	2.77529	0.0645219	0.98
	10.50 mM	796924	826784	834758		2.67897	2.7813	2.80863	2.7563	0.0683487	0.97
	13.13 mM	545976	572548	517365		1.81897	1.91003	1.72092	1.81664	0.0945777	0.64
	15.75 mM	260302	301464	257752		0.839966	0.981028	0.831227	0.884074	0.0840787	0.31
	17.50 mM	108476	129302	82654		0.319657	0.391028	0.231165	0.31395	0.0800841	0.11

## Sheet: Supplementary Fig. 21
		Supplementary Fig. 21		The reaction solution was diluted to 5 times
			INU
				REP. 1	REP. 2	REP. 3		REP. 1	REP. 2	REP. 3
				Absorbance of OD540				Conc. of the reduced sugar (g/L)			mean	sd
			0 min	0.2117	0.2131	0.2114		6.05695	5.76811	5.72073	5.8486	0.181987
			10 min	1.5113	1.4493	1.4372					1
			ΔOD	1.2996	1.2362	1.2258
			INU-NH2
				REP. 1	REP. 2	REP. 3		REP. 1	REP. 2	REP. 3
				Absorbance of OD540				Conc. of the reduced sugar (g/L)			mean	sd
			0 min	0.2101	0.2024	0.2135		5.359	5.03417	4.85923	5.08413	0.253604
			10 min	1.3565	1.2775	1.2502					0.87
			ΔOD	1.1464	1.0751	1.0367

## Sheet: Supplementary Fig. 22
	Supplementary Fig. 22
			The reaction solution was diluted to 5 times
		INU-NH2
			REP. 1	REP. 2	REP. 3		REP. 1	REP. 2	REP. 3
			Absorbance of OD540				Conc. of the reduced sugar (g/L)			mean	sd
		0 min	0.2115	0.1998	0.2045		5.06287	4.88109	4.92756	4.95718	0.0944372
		10 min	1.2929	1.2413	1.2562					1
		ΔOD	1.0814	1.0415	1.0517
		INU-NH2@NKCOF-141
			REP. 1	REP. 2	REP. 3		REP. 1	REP. 2	REP. 3
			Absorbance of OD540				Conc. of the reduced sugar (g/L)			mean	sd
		0 min	0.2042	0.1989	0.211		4.3672	4.07062	4.07654	4.17145	0.169549
		10 min	1.1329	1.0625	1.0759					0.84
		ΔOD	0.9287	0.8636	0.8649

## Sheet: Supplementary Fig. 25b
	Supplementary Fig. 25b
		REP. 1	REP. 2	REP. 3		REP. 1	REP. 2	REP. 3
		Peak area of D-allulose				Conc. Of D-allulose (g/L)			mean	sd
	E	848648	842701	863618		2.85623	2.83585	2.90753	2.86654	0.0369362	1
	E-NH2	808064	799308	852281		2.71715	2.68714	2.86868	2.75766	0.0973128	0.962017

## Sheet: Supplementary Fig. 32
		Supplementary Fig. 32			the loading amount of INU-NH2 in INU-NH2&E-NH2@NKCOF-141 is 1.4 mg
							REP. 1	REP. 2	REP. 3
							D-allulose (g/L)			mean	sd
						1：1	0.200334	0.207282	0.229284	0.2123	0.0151133
						1：2	0.571239	0.583934	0.538927	0.5647	0.0232051
						1：4	0.734187	0.738726	0.786386	0.7531	0.0289159
						1：6	0.871077	0.898767	0.849156	0.873	0.0248613
						1：8	0.907001	0.919694	0.864305	0.897	0.0290174

## Sheet: Supplementary Fig. 33
		Supplementary Fig. 33a
	INU-NH2&E-NH2		REP. 1	REP. 2	REP. 3		REP. 1	REP. 2	REP. 3
			Peak area of D-allulose				D-allulose (g/L)			mean	sd
		30℃	71924	77249	82368		0.194393	0.212642	0.230185	0.212407	0.017897	0.27048
		40℃	156294	156704	145441		0.48353	0.484935	0.446337	0.4716	0.0218904	0.600538
		50℃	238206	248855	245988		0.764243	0.800737	0.790912	0.785297	0.0188838	1
		60℃	196636	204418	194588		0.621782	0.648451	0.614764	0.628332	0.0177733	0.80012
		70℃	124967	130082	118204		0.376172	0.393701	0.352995	0.374289	0.0204182	0.476622
	INU-NH2&E-NH2@NKCOF-141		REP. 1	REP. 2	REP. 3		REP. 1	REP. 2	REP. 3
			Peak area of D-allulose				D-allulose (g/L)			mean	sd
		30℃	72169	73725	83835		0.195233	0.200565	0.235212	0.210337	0.0217072	0.321343
		40℃	126416	134389	139249		0.381138	0.408461	0.425117	0.404905	0.022204	0.618596
		50℃	202440	205357	210801		0.641672	0.651669	0.670326	0.654556	0.0145431	1
		60℃	196996	200885	204385		0.623016	0.636343	0.648338	0.635899	0.0126669	0.971497
		70℃	131277	140221	138860		0.397796	0.428448	0.423783	0.416676	0.0165155	0.636578
		Supplementary Fig. 33b
	INU-NH2&E-NH2		REP. 1	REP. 2	REP. 3		REP. 1	REP. 2	REP. 3
			Peak area of D-allulose				D-allulose (g/L)			mean	sd
		pH 5.5	43050	45917	53904		0.0954421	0.105267	0.132639	0.111116	0.0192758	0.141495
		pH 6.0	108375	99979	118205		0.319311	0.290538	0.352999	0.320949	0.0312625	0.408697
		pH 6.5	238207	248855	245988		0.764246	0.800737	0.790912	0.785298	0.0188819	1
		pH 7.0	222234	226534	237183		0.709507	0.724243	0.760737	0.731495	0.026374	0.931487
		pH 7.5	214657	201756	213633		0.68354	0.639328	0.680031	0.667633	0.0245754	0.850165
	INU-NH2&E-NH2@NKCOF-141		REP. 1	REP. 2	REP. 3		REP. 1	REP. 2	REP. 3
			Peak area of D-allulose				D-allulose (g/L)			mean	sd
		pH 5.5	46115	37366	51559		0.105946	0.075963	0.124602	0.10217	0.0245385	0.156092
		pH 6.0	106973	97057	110278		0.314507	0.280524	0.325833	0.306955	0.0235794	0.468952
		pH 6.5	202440	205356	210801		0.641672	0.651666	0.670326	0.654554	0.0145434	1
		pH 7.0	199329	204579	191941		0.631011	0.649003	0.605692	0.628569	0.0217583	0.9603
		pH 7.5	175608	179886	187469		0.549719	0.56438	0.590367	0.568155	0.0205852	0.868003

[truncated: 3 more sheets: Supplementary Fig. 36c, Supplementary Fig. 41, Supplementary Fig. 42]
